# Supplementary material for: DANCE provides an open-source and low-cost approach to quantify aggression and courtship in Drosophila
Source: eLife. 2025 Dec 29;14:RP105465. doi: 10.7554/eLife.105465 (PMC12747525; doi:10.7554/eLife.105465)
Supplement: Supplementary file 3. [file elife-105465-supp3.xlsx]

## Sheet: Sheet1
Behavior	Behavior classifiers definitions according to Dankert et.al 2009, Ribeiro et al., 2018		DANCE classifiers definitions		Processed MateBook data (Ribeiro et al., 2018) matched to DANCE classifiers
	at 25 frames per second		at 30 frames per second		at 30 frames per second
	min	max	min	max	min	max
Wing Extension	0.5s/13 frames		0.33s/10 frames		0.33s/10 frames
Attempted copulation	11s/275 frames		0.33s/10 frames	45s/1350 frames	0.33s/10 frames	45s/1350 frames
Copulation	11s/275 frames		45s/1350 frames		45s/1350 frames
Circling	0.5s/13 frames		0.33s/10 frames		0.33s/10 frames
Following	1.0s/25 frames		0.33s/10 frames		0.33s/10 frames
